# Supplementary material for: Bridging the Gap between Gut Microbiota and Alzheimer’s Disease: A Metaproteomic Approach for Biomarker Discovery in Transgenic Mice
Source: Int J Mol Sci. 2023 Aug 15;24(16):12819. doi: 10.3390/ijms241612819 (PMC10454110; doi:10.3390/ijms241612819)
Supplement: Supplementary file 1 [file ijms-24-12819-s001.zip]

Archive with 1 entries (1 files):
- ijms-2506029-supplementary.pdf
